# Supplementary material for: CAPN2 correlates with insulin resistance states in PCOS as evidenced by multi-dataset analysis
Source: J Ovarian Res. 2024 Apr 12;17:79. doi: 10.1186/s13048-024-01407-2 (PMC11015649; doi:10.1186/s13048-024-01407-2)
Supplement: Supplementary file 2 — Supplementary Material 2 [file 13048_2024_1407_MOESM2_ESM.xlsx]

## Sheet: GO-enrich
ONTOLOGY	ID	Description	GeneRatio	BgRatio	pvalue	p.adjust	qvalue	geneID	Count
BP	GO:0006289	nucleotide-excision repair	2/12	84/18903	0.00125112882738863	0.00125112882738863	0.0701273347353696	GTF2H2/GTF2H2C	2
BP	GO:0014902	myotube differentiation	2/12	129/18903	0.00291644239329922	0.00291644239329922	0.0701273347353696	CAPN2/BCL9	2
BP	GO:0018242	protein O-linked glycosylation via serine	1/12	10/18903	0.00633159765840929	0.00633159765840929	0.0701273347353696	GALNT3	1
BP	GO:0071073	positive regulation of phospholipid biosynthetic process	1/12	10/18903	0.00633159765840929	0.00633159765840929	0.0701273347353696	CAPN2	1
BP	GO:0150172	regulation of phosphatidylcholine metabolic process	1/12	10/18903	0.00633159765840929	0.00633159765840929	0.0701273347353696	CAPN2	1
BP	GO:0051095	regulation of helicase activity	1/12	12/18903	0.00759349882874372	0.00759349882874372	0.0701273347353696	GTF2H2	1
BP	GO:0006469	negative regulation of protein kinase activity	2/12	216/18903	0.00795478389107851	0.00795478389107851	0.0701273347353696	PTPRH/CAMK2N1	2
BP	GO:0010001	glial cell differentiation	2/12	227/18903	0.00875360887154698	0.00875360887154698	0.0701273347353696	NAB2/ROR1	2
BP	GO:1902947	regulation of tau-protein kinase activity	1/12	14/18903	0.00885393084747699	0.00885393084747699	0.0701273347353696	NAB2	1
BP	GO:0002031	G protein-coupled receptor internalization	1/12	15/18903	0.00948359641102403	0.00948359641102403	0.0701273347353696	GTF2H2	1
BP	GO:1903727	positive regulation of phospholipid metabolic process	1/12	15/18903	0.00948359641102403	0.00948359641102403	0.0701273347353696	CAPN2	1
BP	GO:0033673	negative regulation of kinase activity	2/12	240/18903	0.00974255218368175	0.00974255218368175	0.0701273347353696	PTPRH/CAMK2N1	2
BP	GO:0035435	phosphate ion transmembrane transport	1/12	16/18903	0.010112895269721	0.010112895269721	0.0701273347353696	SLC20A2	1
BP	GO:0048266	behavioral response to pain	1/12	16/18903	0.010112895269721	0.010112895269721	0.0701273347353696	CAPN2	1
BP	GO:1901741	positive regulation of myoblast fusion	1/12	16/18903	0.010112895269721	0.010112895269721	0.0701273347353696	CAPN2	1
BP	GO:0071071	regulation of phospholipid biosynthetic process	1/12	18/18903	0.0113703936491028	0.0113703936491028	0.0701273347353696	CAPN2	1
BP	GO:0010663	positive regulation of striated muscle cell apoptotic process	1/12	19/18903	0.0119985935578245	0.0119985935578245	0.0701273347353696	CAPN2	1
BP	GO:0010666	positive regulation of cardiac muscle cell apoptotic process	1/12	19/18903	0.0119985935578245	0.0119985935578245	0.0701273347353696	CAPN2	1
BP	GO:0051348	negative regulation of transferase activity	2/12	276/18903	0.0127290963908152	0.0127290963908152	0.0701273347353696	PTPRH/CAMK2N1	2
BP	GO:0002029	desensitization of G protein-coupled receptor signaling pathway	1/12	21/18903	0.013253895782729	0.013253895782729	0.0701273347353696	GTF2H2	1
BP	GO:0022401	negative adaptation of signaling pathway	1/12	21/18903	0.013253895782729	0.013253895782729	0.0701273347353696	GTF2H2	1
BP	GO:1901739	regulation of myoblast fusion	1/12	21/18903	0.013253895782729	0.013253895782729	0.0701273347353696	CAPN2	1
BP	GO:0051146	striated muscle cell differentiation	2/12	293/18903	0.0142628339460934	0.0142628339460934	0.0701273347353696	CAPN2/BCL9	2
BP	GO:0023058	adaptation of signaling pathway	1/12	23/18903	0.0145077358423689	0.0145077358423689	0.0701273347353696	GTF2H2	1
BP	GO:0035458	cellular response to interferon-beta	1/12	24/18903	0.0151341080441643	0.0151341080441643	0.0701273347353696	CAPN2	1
BP	GO:0060143	positive regulation of syncytium formation by plasma membrane fusion	1/12	24/18903	0.0151341080441643	0.0151341080441643	0.0701273347353696	CAPN2	1
BP	GO:0042063	gliogenesis	2/12	310/18903	0.015873598317168	0.015873598317168	0.0701273347353696	NAB2/ROR1	2
BP	GO:0006817	phosphate ion transport	1/12	27/18903	0.0170110356581913	0.0170110356581913	0.0701273347353696	SLC20A2	1
BP	GO:0016540	protein autoprocessing	1/12	27/18903	0.0170110356581913	0.0170110356581913	0.0701273347353696	CAPN2	1
BP	GO:0001958	endochondral ossification	1/12	29/18903	0.0182604985068515	0.0182604985068515	0.0701273347353696	NAB2	1
BP	GO:0006359	regulation of transcription by RNA polymerase III	1/12	29/18903	0.0182604985068515	0.0182604985068515	0.0701273347353696	NAB2	1
BP	GO:0006656	phosphatidylcholine biosynthetic process	1/12	29/18903	0.0182604985068515	0.0182604985068515	0.0701273347353696	CAPN2	1
BP	GO:0036075	replacement ossification	1/12	29/18903	0.0182604985068515	0.0182604985068515	0.0701273347353696	NAB2	1
BP	GO:0048265	response to pain	1/12	29/18903	0.0182604985068515	0.0182604985068515	0.0701273347353696	CAPN2	1
BP	GO:0001933	negative regulation of protein phosphorylation	2/12	338/18903	0.0186904564781763	0.0186904564781763	0.0701273347353696	PTPRH/CAMK2N1	2
BP	GO:0060142	regulation of syncytium formation by plasma membrane fusion	1/12	30/18903	0.0188846838421232	0.0188846838421232	0.0701273347353696	CAPN2	1
BP	GO:0035456	response to interferon-beta	1/12	32/18903	0.0201319632988769	0.0201319632988769	0.0725087535890179	CAPN2	1
BP	GO:0016311	dephosphorylation	2/12	357/18903	0.0207150715007651	0.0207150715007651	0.0725087535890179	PTPRH/FRA10AC1	2
BP	GO:0035335	peptidyl-tyrosine dephosphorylation	1/12	34/18903	0.021377789088609	0.021377789088609	0.0725087535890179	PTPRH	1
BP	GO:0010661	positive regulation of muscle cell apoptotic process	1/12	35/18903	0.0220001573397582	0.0220001573397582	0.0725087535890179	CAPN2	1
BP	GO:0007616	long-term memory	1/12	36/18903	0.0226221627516685	0.0226221627516685	0.0725087535890179	CAMK2N1	1
BP	GO:1903725	regulation of phospholipid metabolic process	1/12	37/18903	0.0232438055166539	0.0232438055166539	0.0725087535890179	CAPN2	1
BP	GO:0042326	negative regulation of phosphorylation	2/12	381/18903	0.0233995659719109	0.0233995659719109	0.0725087535890179	PTPRH/CAMK2N1	2
BP	GO:0014037	Schwann cell differentiation	1/12	38/18903	0.0238650858269366	0.0238650858269366	0.0725087535890179	NAB2	1
BP	GO:0043403	skeletal muscle tissue regeneration	1/12	39/18903	0.0244860038746483	0.0244860038746483	0.0727420465983703	BCL9	1
BP	GO:0014002	astrocyte development	1/12	42/18903	0.0263465863622862	0.0263465863622862	0.075102834966154	ROR1	1
BP	GO:0042692	muscle cell differentiation	2/12	409/18903	0.0267056443565594	0.0267056443565594	0.075102834966154	CAPN2/BCL9	2
BP	GO:0016266	O-glycan processing	1/12	43/18903	0.026966057279186	0.026966057279186	0.075102834966154	GALNT3	1
BP	GO:0032781	positive regulation of ATP-dependent activity	1/12	45/18903	0.0282039153946922	0.0282039153946922	0.0763865271539639	GTF2H2	1
BP	GO:0045936	negative regulation of phosphate metabolic process	2/12	440/18903	0.030577341157875	0.030577341157875	0.0763865271539639	PTPRH/CAMK2N1	2
BP	GO:0010563	negative regulation of phosphorus metabolic process	2/12	441/18903	0.0307058411688744	0.0307058411688744	0.0763865271539639	PTPRH/CAMK2N1	2
BP	GO:0007520	myoblast fusion	1/12	50/18903	0.0312922479274709	0.0312922479274709	0.0763865271539639	CAPN2	1
BP	GO:0010665	regulation of cardiac muscle cell apoptotic process	1/12	51/18903	0.0319088337771959	0.0319088337771959	0.0763865271539639	CAPN2	1
BP	GO:0016055	Wnt signaling pathway	2/12	456/18903	0.0326598578291473	0.0326598578291473	0.0763865271539639	ROR1/BCL9	2
BP	GO:0198738	cell-cell signaling by wnt	2/12	458/18903	0.0329241212536994	0.0329241212536994	0.0763865271539639	ROR1/BCL9	2
BP	GO:0006383	transcription by RNA polymerase III	1/12	53/18903	0.0331409263479009	0.0331409263479009	0.0763865271539639	NAB2	1
BP	GO:0010662	regulation of striated muscle cell apoptotic process	1/12	53/18903	0.0331409263479009	0.0331409263479009	0.0763865271539639	CAPN2	1
BP	GO:0060071	Wnt signaling pathway, planar cell polarity pathway	1/12	53/18903	0.0331409263479009	0.0331409263479009	0.0763865271539639	ROR1	1
BP	GO:0045744	negative regulation of G protein-coupled receptor signaling pathway	1/12	54/18903	0.0337564334504907	0.0337564334504907	0.0764864772205588	GTF2H2	1
BP	GO:0010659	cardiac muscle cell apoptotic process	1/12	55/18903	0.0343715813521616	0.0343715813521616	0.0765822952934126	CAPN2	1
BP	GO:0010658	striated muscle cell apoptotic process	1/12	57/18903	0.0356008003149655	0.0356008003149655	0.0767623368421157	CAPN2	1
BP	GO:0090175	regulation of establishment of planar polarity	1/12	57/18903	0.0356008003149655	0.0356008003149655	0.0767623368421157	ROR1	1
BP	GO:0060350	endochondral bone morphogenesis	1/12	58/18903	0.036214871756981	0.036214871756981	0.0768469292086314	NAB2	1
BP	GO:0033674	positive regulation of kinase activity	2/12	496/18903	0.0381079144761414	0.0381079144761414	0.079600413461677	NAB2/ROR1	2
BP	GO:0000768	syncytium formation by plasma membrane fusion	1/12	64/18903	0.039891779841142	0.039891779841142	0.0808015317356465	CAPN2	1
BP	GO:0140253	cell-cell fusion	1/12	64/18903	0.039891779841142	0.039891779841142	0.0808015317356465	CAPN2	1
BP	GO:0045682	regulation of epidermis development	1/12	66/18903	0.0411145554500785	0.0411145554500785	0.0819776466201346	NAB2	1
BP	GO:0035019	somatic stem cell population maintenance	1/12	67/18903	0.0417254077797802	0.0417254077797802	0.0819776466201346	BCL9	1
BP	GO:0006949	syncytium formation	1/12	68/18903	0.0423359033789863	0.0423359033789863	0.0819776466201346	CAPN2	1
BP	GO:0035567	non-canonical Wnt signaling pathway	1/12	72/18903	0.0447743222574435	0.0447743222574435	0.0819776466201346	ROR1	1
BP	GO:0035914	skeletal muscle cell differentiation	1/12	72/18903	0.0447743222574435	0.0447743222574435	0.0819776466201346	BCL9	1
BP	GO:0042246	tissue regeneration	1/12	73/18903	0.0453830370433239	0.0453830370433239	0.0819776466201346	BCL9	1
BP	GO:0043462	regulation of ATP-dependent activity	1/12	73/18903	0.0453830370433239	0.0453830370433239	0.0819776466201346	GTF2H2	1
BP	GO:0001736	establishment of planar polarity	1/12	74/18903	0.0459913962337369	0.0459913962337369	0.0819776466201346	ROR1	1
BP	GO:0007164	establishment of tissue polarity	1/12	74/18903	0.0459913962337369	0.0459913962337369	0.0819776466201346	ROR1	1
BP	GO:0046470	phosphatidylcholine metabolic process	1/12	77/18903	0.047814342120275	0.047814342120275	0.0839165347942294	CAPN2	1
BP	GO:0014068	positive regulation of phosphatidylinositol 3-kinase signaling	1/12	80/18903	0.0496340944409821	0.0496340944409821	0.0839165347942294	ROR1	1
BP	GO:0071230	cellular response to amino acid stimulus	1/12	80/18903	0.0496340944409821	0.0496340944409821	0.0839165347942294	CAPN2	1
CC	GO:0000439	transcription factor TFIIH core complex	2/12	12/19869	2.19953131405153e-05	2.19953131405153e-05	0.000465007952597638	GTF2H2/GTF2H2C	2
CC	GO:0005675	transcription factor TFIIH holo complex	2/12	13/19869	2.59857385275151e-05	2.59857385275151e-05	0.000465007952597638	GTF2H2/GTF2H2C	2
CC	GO:0032806	carboxy-terminal domain protein kinase complex	2/12	19/19869	5.68541370045206e-05	5.68541370045206e-05	0.00067825988005393	GTF2H2/GTF2H2C	2
CC	GO:0090575	RNA polymerase II transcription regulator complex	3/12	249/19869	0.000393481460526465	0.000393481460526465	0.00352062359418416	BCL9/GTF2H2/GTF2H2C	3
CC	GO:0016591	RNA polymerase II, holoenzyme	2/12	88/19869	0.00124360606369332	0.00124360606369332	0.00890160129801538	GTF2H2/GTF2H2C	2
CC	GO:0055029	nuclear DNA-directed RNA polymerase complex	2/12	112/19869	0.00200320440134633	0.00200320440134633	0.00942725939745187	GTF2H2/GTF2H2C	2
CC	GO:0000428	DNA-directed RNA polymerase complex	2/12	115/19869	0.0021103277272554	0.0021103277272554	0.00942725939745187	GTF2H2/GTF2H2C	2
CC	GO:0030880	RNA polymerase complex	2/12	119/19869	0.00225732170715681	0.00225732170715681	0.00942725939745187	GTF2H2/GTF2H2C	2
CC	GO:1902554	serine/threonine protein kinase complex	2/12	122/19869	0.00237067846612393	0.00237067846612393	0.00942725939745187	GTF2H2/GTF2H2C	2
CC	GO:1902911	protein kinase complex	2/12	136/19869	0.00293467979024603	0.00293467979024603	0.0105030645124595	GTF2H2/GTF2H2C	2
CC	GO:1990907	beta-catenin-TCF complex	1/12	13/19869	0.00782539307939978	0.00782539307939978	0.025460609062162	BCL9	1
CC	GO:0031143	pseudopodium	1/12	18/19869	0.0108201829607654	0.0108201829607654	0.0322707211110546	CAPN2	1
CC	GO:0097038	perinuclear endoplasmic reticulum	1/12	21/19869	0.0126130771708194	0.0126130771708194	0.0335995902708192	CAPN2	1
CC	GO:0061695	transferase complex, transferring phosphorus-containing groups	2/12	295/19869	0.0131433691353499	0.0131433691353499	0.0335995902708192	GTF2H2/GTF2H2C	2
CC	GO:0031528	microvillus membrane	1/12	28/19869	0.0167849186895931	0.0167849186895931	0.0400482270488537	PTPRH	1
CC	GO:0005669	transcription factor TFIID complex	1/12	41/19869	0.0244897850570494	0.0244897850570494	0.053603808373375	GTF2H2	1
CC	GO:0016607	nuclear speck	2/12	419/19869	0.0254618089773531	0.0254618089773531	0.053603808373375	GTF2H2/GTF2H2C	2
CC	GO:1904724	tertiary granule lumen	1/12	55/19869	0.0327254065714524	0.0327254065714524	0.0638814387482167	QPCT	1
CC	GO:0035580	specific granule lumen	1/12	62/19869	0.036819272022688	0.036819272022688	0.0638814387482167	QPCT	1
CC	GO:0001725	stress fiber	1/12	70/19869	0.0414785233995888	0.0414785233995888	0.0638814387482167	ROR1	1
CC	GO:0097517	contractile actin filament bundle	1/12	70/19869	0.0414785233995888	0.0414785233995888	0.0638814387482167	ROR1	1
CC	GO:0005801	cis-Golgi network	1/12	76/19869	0.0449593935963538	0.0449593935963538	0.0638814387482167	BCL9	1
CC	GO:0042641	actomyosin	1/12	78/19869	0.0461171061736679	0.0461171061736679	0.0638814387482167	ROR1	1
CC	GO:0032432	actin filament bundle	1/12	79/19869	0.0466954799155664	0.0466954799155664	0.0638814387482167	ROR1	1
CC	GO:0030864	cortical actin cytoskeleton	1/12	80/19869	0.047273532176355	0.047273532176355	0.0638814387482167	CAPN2	1
CC	GO:1905369	endopeptidase complex	1/12	82/19869	0.0484286729043482	0.0484286729043482	0.0638814387482167	CAPN2	1
CC	GO:0005758	mitochondrial intermembrane space	1/12	84/19869	0.0495825296563946	0.0495825296563946	0.0638814387482167	CAPN2	1
MF	GO:0005436	sodium:phosphate symporter activity	1/12	13/18432	0.00843329459499453	0.00843329459499453	0.0439308651889295	SLC20A2	1
MF	GO:0042813	Wnt receptor activity	1/12	15/18432	0.00972492250467305	0.00972492250467305	0.0439308651889295	ROR1	1
MF	GO:0004198	calcium-dependent cysteine-type endopeptidase activity	1/12	16/18432	0.0103701579355218	0.0103701579355218	0.0439308651889295	CAPN2	1
MF	GO:0005001	transmembrane receptor protein tyrosine phosphatase activity	1/12	17/18432	0.0110150079629316	0.0110150079629316	0.0439308651889295	PTPRH	1
MF	GO:0016755	aminoacyltransferase activity	1/12	17/18432	0.0110150079629316	0.0110150079629316	0.0439308651889295	QPCT	1
MF	GO:0019198	transmembrane receptor protein phosphatase activity	1/12	17/18432	0.0110150079629316	0.0110150079629316	0.0439308651889295	PTPRH	1
MF	GO:0004653	polypeptide N-acetylgalactosaminyltransferase activity	1/12	19/18432	0.0123035526444812	0.0123035526444812	0.0439308651889295	GALNT3	1
MF	GO:0016791	phosphatase activity	2/12	276/18432	0.0133549830174346	0.0133549830174346	0.0439308651889295	PTPRH/FRA10AC1	2
MF	GO:0017147	Wnt-protein binding	1/12	30/18432	0.0193630816927172	0.0193630816927172	0.0541578978756245	ROR1	1
MF	GO:0008376	acetylgalactosaminyltransferase activity	1/12	34/18432	0.021918694106561	0.021918694106561	0.0541578978756245	GALNT3	1
MF	GO:0042578	phosphoric ester hydrolase activity	2/12	365/18432	0.0226380013120111	0.0226380013120111	0.0541578978756245	PTPRH/FRA10AC1	2
MF	GO:0016251	RNA polymerase II general transcription initiation factor activity	1/12	39/18432	0.0251046240091809	0.0251046240091809	0.0550540000201336	GTF2H2	1
MF	GO:0015026	coreceptor activity	1/12	48/18432	0.0308153364055815	0.0308153364055815	0.06237922349308	ROR1	1
MF	GO:0140223	general transcription initiation factor activity	1/12	54/18432	0.0346054246521753	0.0346054246521753	0.0650477906995777	GTF2H2	1
MF	GO:0030145	manganese ion binding	1/12	65/18432	0.041518653410539	0.041518653410539	0.0653030422867101	GALNT3	1
MF	GO:0004860	protein kinase inhibitor activity	1/12	70/18432	0.0446460030259032	0.0446460030259032	0.0653030422867101	CAMK2N1	1
MF	GO:0019210	kinase inhibitor activity	1/12	74/18432	0.0471411450426712	0.0471411450426712	0.0653030422867101	CAMK2N1	1
MF	GO:0015370	solute:sodium symporter activity	1/12	76/18432	0.0483864746417666	0.0483864746417666	0.0653030422867101	SLC20A2	1
MF	GO:0001618	virus receptor activity	1/12	77/18432	0.0490085798010771	0.0490085798010771	0.0653030422867101	SLC20A2	1
MF	GO:0140272	exogenous protein binding	1/12	78/18432	0.0496303121378997	0.0496303121378997	0.0653030422867101	SLC20A2	1

## Sheet: KEGG-enrich
ID	Description	GeneRatio	BgRatio	pvalue	p.adjust	qvalue	geneID	Count
hsa03022	Basal transcription factors	2/5	45/8644	0.000262396673957709	0.000262396673957709	0.00244174065644347	GTF2H2/GTF2H2C	2
hsa03420	Nucleotide excision repair	2/5	63/8644	0.000515478583026955	0.000515478583026955	0.00244174065644347	GTF2H2/GTF2H2C	2
hsa05203	Viral carcinogenesis	2/5	204/8644	0.00528839122947597	0.00528839122947597	0.0167001828299241	GTF2H2/GTF2H2C	2
hsa00512	Mucin type O-glycan biosynthesis	1/5	36/8644	0.0206557030778514	0.0206557030778514	0.0489214020264901	GALNT3	1
hsa00514	Other types of O-glycan biosynthesis	1/5	47/8644	0.026898605502563	0.026898605502563	0.0509657788469614	GALNT3	1
